# Supplementary material for: Changes in AXL and/or MITF melanoma subpopulations in patients receiving immunotherapy
Source: Immunooncol Technol. 2024 Nov 15;24:101009. doi: 10.1016/j.iotech.2024.101009 (PMC11652950; doi:10.1016/j.iotech.2024.101009)
Supplement: Supplementary Table S2 [file mmc8.xlsx]

## Sheet: Blad1
Supplementary Table S2.
Immune and pigmentation gene signatures explored in the single-cell RNAseq dataset.
Immune	Pigmentation
B2M	APOE
BCL3	EDNRB
BIRC3	FABP7
BST2	GPR143
CXCL10	KIT
HLA-A	MLANA
HLA-B	MLPH
HLA-C	PMEL
HLA-E	RAB27A
HLA-F	SLC24A5
IFI35	SLC45A2
IFI44	SNAI2
IFI6	TRPM1
IFIH1	TYR
IFIT1	TYRP1
IFIT3
IFIT5
IFITM1
IFITM3
IRF7
ISG15
MX1
OAS1
OAS2
OAS3
OASL
PLSCR1
PSMB8
PSMB9
RSAD2
STAT1
STAT2
TAP1
TRIM22
