# Supplementary material for: Changes in AXL and/or MITF melanoma subpopulations in patients receiving immunotherapy
Source: Immunooncol Technol. 2024 Nov 15;24:101009. doi: 10.1016/j.iotech.2024.101009 (PMC11652950; doi:10.1016/j.iotech.2024.101009)
Supplement: Supplementary Table S3 [file mmc9.xlsx]

## Sheet: Blad1
Supplementary Table S3.
Kruskal-Wallis statistical test to highlight overall difference between all groups for each signature
signature	pvalue.kruskalwallis
pigmentation	2.49885e-63
immune	5.711e-24
Wilcoxon Rank sum Test to highlight pairwise difference between all groups
signature	sample.1	sample.2	pvalue.wilcox
pigmentation	P0153	P0196	5.36904e-09
pigmentation	P0153	P0256	9.47364e-39
pigmentation	P0153	P0258	4.53554e-17
pigmentation	P0153	P0262	0.0138795
pigmentation	P0196	P0256	1.30414e-23
pigmentation	P0196	P0258	3.5644e-19
pigmentation	P0196	P0262	2.23981e-10
pigmentation	P0256	P0258	8.64381e-28
pigmentation	P0256	P0262	6.55803e-11
pigmentation	P0258	P0262	0.00449558
immune	P0153	P0196	0.00185993
immune	P0153	P0256	0.00448277
immune	P0153	P0258	2.98248e-15
immune	P0153	P0262	3.96964e-08
immune	P0196	P0256	0.261551
immune	P0196	P0258	4.07251e-06
immune	P0196	P0262	1.42923e-12
immune	P0256	P0258	3.20092e-11
immune	P0256	P0262	7.47779e-11
immune	P0258	P0262	5.455e-12
